# Supplementary material for: Revealing molecular and cellular heterogeneity in hypopharyngeal carcinogenesis through single-cell RNA and TCR/BCR sequencing
Source: Front Immunol. 2024 Apr 24;15:1310376. doi: 10.3389/fimmu.2024.1310376 (PMC11076829; doi:10.3389/fimmu.2024.1310376)
Supplement: Supplementary file 6 [file DataSheet_1.csv]

Supplementary Data1 | Differentially expressed genes in epithelial cells, endothelial cells, fibroblasts.
The COSG score ranges from 0 to 1. Larger values indicate cluster specific marker gene.
Genes with dark backgrounds were selected to participate in the construction of prognostic singnatures for their respective cell clusters
Epi_C1_SPARC	COSG score	vEC_C1_SELE	COSG score	vEC_C2_KRT13	COSG score	vEC_C3-CMPK2	COSG score	CAF_C2_MME	COSG score
CALB1	0.880583753	SELE	0.708171693	S100A9	0.447555553	CMPK2	0.463383607	CTHRC1	0.762322901
FKBP10	0.791450417	ACKR1	0.678316455	S100A8	0.419344057	AFF3	0.425881719	COL8A1	0.746423981
PTHLH	0.766145849	ZNF385D	0.676634803	KRT13	0.393212444	USP18	0.371557037	WNT5A	0.733891754
IFI6	0.751939487	SELP	0.650761035	KRT5	0.385676111	SLC15A3	0.369015684	SLC16A3	0.712029902
SPARC	0.738909262	PRCP	0.600145823	SPRR3	0.354351166	SCIN	0.363257804	COL7A1	0.701779585
HTRA1	0.735739277	CCL14	0.587057498	ATP2A3	0.352260773	IDO1	0.3535855	MMP1	0.678713708
SUGCT	0.728226712	HDAC9	0.580770876	SEMA3G	0.317305176	OASL	0.345729883	INHBA	0.663925365
AGR2	0.712877602	COL15A1	0.578731133	BTNL9	0.31503389	NRIR	0.334048483	IL11	0.648676291
HMGA2	0.711811777	OLFM1	0.563793743	S100A2	0.311310163	OAS1	0.333441479	CCN4	0.63683645
COL4A6	0.708154924	GASK1B	0.559859911	CHRM3	0.303194126	ISG20	0.331717234	APBA2	0.626816659
IGFBP6	0.706184758	TLL1	0.557965759	KRT4	0.29316001	CXCL11	0.329531697	AKR1B1	0.612454252
KHDC1L	0.700548246	CYTH1	0.530100513	ARL15	0.293034955	SLFN12L	0.32648885	SERINC2	0.604807945
SPDYC	0.699935564	NAV3	0.521996754	NEBL	0.292713789	ZBP1	0.312222343	WNT2	0.597989884
BARX1	0.698901883	HLA-DQA1	0.519859622	CSTA	0.283968195	MX2	0.305069933	MMP3	0.575788025
PLA2G4A	0.698304267	HIPK3	0.517513729	LINC00639	0.279145415	TPX2	0.296362081	IGF2	0.573758132
UCHL1	0.697807294	TSPAN7	0.516857488	FBLN5	0.277342458	LAMP3	0.291500295	LINC01705	0.572591087
LGALS1	0.695981385	MEOX1	0.514951075	KRT15	0.274255758	GTSE1	0.291309273	IL24	0.564970306
LINC00871	0.692710593	MATN2	0.513196666	NCALD	0.274102046	DDX60L	0.285547548	IGFBP3	0.558761647
C4orf48	0.688196322	TACR1	0.510017459	KRT14	0.270910615	MOV10L1	0.283288497	GLIS1	0.558676551
RAC3	0.683634903	MCTP1	0.501645747	KRT19	0.26941508	DIAPH3	0.28284182	MME	0.55390218
SERPINF1	0.680890438	FAM241A	0.501630242	PCSK5	0.268695617	BATF2	0.281936639	MEGF6	0.552404341
NPW	0.680723908	ICAM1	0.49466231	S100A7	0.267813108	IQGAP3	0.280999361	NOX4	0.548635012
EGFL7	0.676457112	CPXM2	0.494293696	CXCL12	0.261670197	CENPF	0.277684769	EVA1A	0.544510776
P3H4	0.675166209	LIFR	0.492439607	PREX1	0.26041324	CENPM	0.277234957	BPGM	0.53957549
AC055736.1	0.671791648	SLCO2A1	0.491165341	KRT6A	0.259739853	HERC6	0.275980466	FAP	0.533392868
GNG4	0.669483577	ELOVL7	0.484747029	SFN	0.256912599	FOXM1	0.274656121	PLPP4	0.5332881
FGFBP2	0.663881428	DNM3	0.484064036	PRDM16	0.253345804	ISG15	0.2743538	GAS1	0.533083196
KLHDC7B	0.659473587	NRP1	0.483786689	NOTCH4	0.248720244	RSAD2	0.267205902	PTGS1	0.522768486
CNTN1	0.656521904	HLA-DQB1	0.481404415	LY6D	0.246676332	AL162718.1	0.264962061	TMEM158	0.522578317
EREG	0.654531483	RND1	0.477845756	MPPED2	0.245619943	ANLN	0.264839361	AMPD3	0.519982156
GRB10	0.647909352	HAPLN3	0.476460999	S100A14	0.244027686	SAMD9L	0.263600333	GREM1	0.510625114
IGFBP2	0.643291483	SLC16A7	0.475614318	FP236383.3	0.243051995	NUF2	0.261190769	COL27A1	0.508192247
CREG2	0.641806377	HLA-DPA1	0.474641284	IGKV3-20	0.241887626	BUB1	0.258898459	C12orf75	0.498577543
TSPAN13	0.639010262	POSTN	0.473257781	SLC9A3R2	0.238321812	UBE2C	0.258455244	TNFRSF11B	0.497840042
BOK-AS1	0.637636957	VWF	0.473136699	S100A11	0.230673005	EPSTI1	0.254946131	CD82	0.49306852
IFI35	0.637069544	LPCAT4	0.471009341	JAG2	0.229823332	RTP4	0.250933661	COL13A1	0.49119499
KLK5	0.636137814	CSF2RB	0.470195044	ACE	0.22856397	KNL1	0.250861632	CSMD2	0.488951012
ZFPM2-AS1	0.635828827	HLA-DRB5	0.465462438	IGF2	0.228278353	NUSAP1	0.249332215	TBX3	0.486818405
ELFN1-AS1	0.634682568	LHFPL2	0.465124496	SRGN	0.227629903	MKI67	0.247707902	GPR68	0.484006984
SELENOM	0.632605685	NCOA7	0.465106285	ADAMTSL2	0.225975776	SMPD3	0.246218253	PDLIM4	0.480878265
PEG10	0.628758205	HLA-DRB1	0.464080542	SPRR2A	0.225897746	ESM1	0.244855134	ETV4	0.478330978
AHR	0.62148683	SPARCL1	0.462704377	PODXL	0.222058948	TOP2A	0.243378389	PFKFB4	0.475354009
LNCAROD	0.619749633	IL1R1	0.462472281	PIK3R3	0.221419122	GRAMD1B	0.239557049	RASGRF2	0.474230763
CERCAM	0.618662062	ZNF608	0.462099887	FUT8	0.217788875	OAS3	0.237095689	MFAP2	0.473685788
DPP4	0.616890226	ROBO1	0.461567363	FP671120.4	0.215486848	APOL1	0.236448386	EML1	0.472120455
SOX5	0.613520782	ADGRL4	0.460771566	GJA5	0.214761113	PARP10	0.23532365	GALNT15	0.471107535
SGCA	0.612610877	PKP4	0.460679869	SMAD6	0.214587986	OAS2	0.234935985	GALNT5	0.467075554
FILIP1L	0.606719003	CTNNAL1	0.458607549	ARHGAP4	0.21456639	IGFBP3	0.234251175	TSPAN9	0.459477719
SRPX	0.605799914	IL33	0.458430579	KRT17	0.214211866	NETO1	0.231035159	NOTUM	0.459372404
CD70	0.600745757	ETS2	0.458371332	FTH1	0.213273648	POLQ	0.228351879	CPZ	0.459364518
TSPAN18	0.598212025	MARCH3	0.454943351	RPLP1	0.206650565	TGM2	0.227086908	COL10A1	0.455497873
SS18	0.598033984	CDC42EP3	0.453909665	TSPAN2	0.203088971	KIF18B	0.226997832	CCL11	0.455260968
TENM3	0.588330404	IL3RA	0.453218339	CCDC88C	0.202165155	BST2	0.222001157	SLC6A6	0.454933377
MRPS24	0.585482496	YPEL2	0.453051114	LPCAT2	0.201217353	HJURP	0.220766347	SLC1A3	0.45477741
NT5E	0.582293277	GMDS	0.452362961	ACTB	0.200187999	NHS	0.220534197	SAMD5	0.452892981
SDK1	0.578874349	MRTFB	0.451111135	CNFN	0.196239158	CKAP2L	0.220225636	PLAU	0.451747306
INHBA	0.57864568	RALGAPA2	0.450266722	MAP4K3-DT	0.194680596	ASPM	0.219091655	SPHK1	0.451703162
XAF1	0.578611058	ITM2A	0.443751785	PTMA	0.192861286	SHCBP1	0.218036095	SHC3	0.449747516
PTGS2	0.577962739	CBLB	0.443512826	ALPL	0.191725741	GRIK4	0.216766322	NRG1	0.447600368
MEG3	0.577465845	AQP1	0.443076191	PLCG2	0.19045222	MYBL2	0.215425348	MASP1	0.443010961
C7orf50	0.573983516	SLC2A3	0.442393728	IGLV2-14	0.189594083	AC091057.6	0.215301814	GK	0.442785399
AL035446.2	0.573406724	HLA-DPB1	0.441207422	PTPRG	0.189526126	AC011997.1	0.214180006	CXCL8	0.440521393
TRIB2	0.573374058	ANKRD28	0.44094129	TMSB10	0.183584519	TROAP	0.212946712	CLMP	0.440011498
URGCP	0.5728036	DLC1	0.440452631	AIF1L	0.183205456	PBK	0.212546165	RUNX2	0.439114732
CTNNAL1	0.570955945	SH3BP5	0.440176861	CYYR1	0.183000788	RRM2	0.211789026	LTBP2	0.436925355
DDX60	0.570435018	TSHZ2	0.439115845	RNF144B	0.181888736	KIFC1	0.210509385	NTM	0.436707691
KRBOX1	0.569441637	FAM171A1	0.438397478	B2M	0.181136469	HTRA3	0.210328875	LUM	0.435914141
SEMA3A	0.569025277	CCSER1	0.438181802	RPS12	0.180662056	AC131011.1	0.210028733	SNAP25	0.435099867
TNC	0.568998831	SPNS2	0.437563503	C19orf33	0.180579941	KCNMA1	0.208517647	GRIA3	0.433201309
SERPINH1	0.566001606	BMPR2	0.436820948	EEF1A1	0.179838932	SLC1A4	0.205995452	UNC5B	0.431836333
PLTP	0.565059083	ZNF267	0.436470225	IFI27	0.17861487	FAM111B	0.205149151	GBP5	0.424290353
G6PC3	0.564620884	DUSP23	0.435043685	GSN	0.178227257	PKMYT1	0.202750512	RAB27B	0.421539121
FKBP9	0.561689665	CTSC	0.431358851	COL21A1	0.17762314	ARHGAP11A	0.200763421	COL24A1	0.421452501
ELP1	0.560809414	C1orf112	0.431029565	TPT1	0.177163642	MPZL2	0.200473136	MEGF10	0.420273161
BAG2	0.559387226	LRATD2	0.430518533	SRP14	0.176904622	TYMS	0.199042682	ABCC4	0.414964634
PCSK9	0.558739609	MYRIP	0.429299794	TMSB4X	0.175117967	VCAN	0.198714396	STEAP1	0.414468924
LIM2	0.558654284	RASA4	0.428424004	ID1	0.174465966	PRC1	0.1985577	SLC22A4	0.413416024
SNX10	0.557929245	CRIM1	0.426697717	RPS8	0.174463452	CIT	0.19603127	PDE4B	0.413002438
CMBL	0.55332838	CPD	0.42655828	VEGFC	0.173492231	CEP55	0.195117635	PTK7	0.412642241
AC024230.1	0.552769779	C7	0.426297789	PLPP1	0.17232015	AURKB	0.194793494	NEDD4	0.411627317
SHISA4	0.552690749	SVIL	0.425276633	KYNU	0.171292468	IFIT3	0.194508104	HTRA3	0.411337135
PRKD1	0.551286491	HLA-DRA	0.424774892	INSR	0.170832064	IFI35	0.192003928	HS3ST3B1	0.410824629
ANKRD29	0.550997231	ARHGEF3	0.424526291	RPL28	0.170318802	KIF11	0.191352482	ITGA11	0.410371659
COL4A5	0.550020093	ERG	0.424421155	TOX2	0.169990771	DHX58	0.190953289	SCG5	0.410030309
IGFBP7	0.549133146	C1orf21	0.42252677	SAT1	0.169034972	ROR1	0.18997636	CXCL6	0.409402729
NLRP1	0.547505499	UGCG	0.422472746	LTBP4	0.168703904	CENPK	0.188986993	RASSF8	0.408967318
SGCE	0.546772282	CD93	0.422387271	RPS27	0.167635805	KCNE3	0.187627401	STC1	0.408933504
CRLF1	0.545865161	MYOF	0.420849858	RPL13	0.167551993	SPINT2	0.187606096	TWIST2	0.406765476
EPHB2	0.54576936	EVA1C	0.420715854	IFITM2	0.16724475	ESCO2	0.186871245	CREB3L1	0.404933055
WDR54	0.544172644	EPB41L3	0.420602096	KCNN3	0.16705436	RAD51AP1	0.183901007	PDPN	0.403859175
TNNI3	0.542304634	SBNO2	0.419486963	GLUL	0.166249041	IFIT1	0.182946105	CACNA2D3	0.403608759
FHL1	0.542034663	CNTNAP3B	0.415873558	RPL32	0.166003166	KIF2C	0.182763717	MMP14	0.403173934
KIF26B	0.541302158	CMIP	0.414116693	CRIP2	0.165772177	SLC46A3	0.182054761	IL7R	0.402494488
PHYH	0.540818953	TOP1	0.414105897	MT-CO1	0.16538966	SPAG5	0.181484529	SPATA13	0.401161727
LINC00958	0.539620989	ABCB1	0.414067286	RPS27A	0.16497427	FAM167B	0.180130462	ARMC9	0.400893658
GRIK2	0.539471169	CSRP2	0.414036868	CSTB	0.16477513	HERC5	0.180127809	RALA	0.396178631
MXRA8	0.53922323	DOCK4	0.413036092	VASH1	0.164706059	BRCA2	0.179935516	RIPOR3	0.395369112
AL033523.1	0.539223033	MFHAS1	0.412097391	EGFL7	0.164593536	PCLAF	0.179319844	TRPA1	0.393012895
CYP1B1	0.538234005	UBE2E2	0.41094921	HEY1	0.164118125	DLGAP5	0.179282498	RIN2	0.392484621
		HLA-DMA	0.410284853	RPLP2	0.162807876	KIF4A	0.177563265	PTGES	0.39154795
